# Supplementary material for: Combined NGS and proteomics improves viral diagnostics in wildlife: coronaviruses confirmed in hedgehogs
Source: Front Cell Infect Microbiol. 2026 Jul 8;16:1814090. doi: 10.3389/fcimb.2026.1814090 (PMC13388059; doi:10.3389/fcimb.2026.1814090)
Supplement: Supplementary file 2 [file Table1.xlsx]

## Sheet: S1 Table list A
sample	Arenaviridae	Bornaviridae	Chuviridae	Coronaviridae	Fimoviridae	Hantaviridae	Lispiviridae	Nairoviridae	Orthomyxoviridae	Peribunyaviridae	Phasmaviridae	Phenuiviridae	Pneumoviridae	Rhabdoviridae	Roniviridae	Tobaniviridae	Tospoviridae	Xinmoviridae	Adenoviridae	Ahmunviridae	Alloherpesviridae	Allomimiviridae	Alphaflexiviridae	Asfarviridae	Betaflexiviridae	Botourmiaviridae	Bromoviridae	Caulimoviridae	Chrysoviridae	Circoviridae	Crevaviridae	Dicistroviridae	Endornaviridae	Fiersviridae	Flaviviridae	Geminiviridae	Hafunaviridae	Hepadnaviridae	Iflaviridae	Inoviridae	Intestiviridae	Iridoviridae	Kitaviridae	Malacoherpesviridae	Marnaviridae	Marseilleviridae	Mimiviridae	Narnaviridae	Orthoherpesviridae
23_1(KRA)-a	0	0	0	0	0	0	0	0	0	0	0	0	0	0	0	0	0	0	0	0	0	0	0	0	0	0	0	0	0	0	0	0	0	0	0	0	0	0	0	0	0	0	0	1	0	0	2	0	2
23_1(KRA)-o	0	0	0	4	2	0	0	0	0	0	1	0	0	3	0	0	0	0	2	0	0	0	0	0	0	0	4	2	0	0	0	0	0	0	0	1	0	0	0	0	0	1	0	0	0	0	2	0	1
23_2(KRA)-a	0	0	0	411	0	0	0	0	1	4	5	0	2	10	2	0	0	0	1	1	2	3	0	0	3	1	0	1	0	1	0	0	0	0	1	4	1	2	0	0	2	3	1	1	0	11	61	0	17
23_2(KRA)-o	2	0	0	9	0	0	0	0	0	0	4	0	0	0	1	1	1	0	0	0	0	0	0	0	0	0	0	0	0	0	0	0	0	0	0	1	0	0	0	0	0	5	0	2	0	0	8	0	5
23_3(KRA)-o	0	0	0	449	0	0	0	0	0	0	2	0	0	1	0	0	0	0	0	0	0	0	0	0	0	2	0	0	2	0	0	0	0	0	0	0	0	0	0	0	0	1	1	0	0	1	1	0	0
23_20(KUR)-a	0	0	0	3	0	0	0	0	0	0	0	0	0	0	0	0	0	0	0	0	0	0	1	0	0	0	0	0	0	0	0	0	0	0	0	0	0	0	4	0	0	0	0	0	0	0	1	0	0
23_3(MOS)-a	0	0	0	67475	0	0	0	0	0	0	0	2	0	0	0	0	0	0	0	0	0	0	3	0	2	0	0	0	0	0	0	0	0	0	0	0	0	0	0	0	0	0	0	0	0	0	1	1	0
23_5(MOS)-a.2	0	0	0	18	0	0	0	0	0	0	0	0	0	0	0	0	0	0	0	0	0	0	3	0	0	0	0	0	0	0	0	0	0	0	0	0	0	0	3	0	0	2	0	0	0	1	0	0	0
23_5(MOS)-F.1	0	0	0	208	0	0	0	0	0	1	1	0	0	2	0	0	0	0	0	0	15	2	0	2	0	0	0	0	0	0	0	0	0	0	0	1	0	0	3	0	19	25	0	0	0	0	78	0	1
23_8(MOS)-a	0	0	0	4	0	0	0	0	0	0	0	0	0	0	0	0	0	0	0	0	0	0	0	0	0	5	0	0	0	0	0	4	0	0	0	0	0	0	0	0	0	0	0	0	0	1	3	0	0
23_8(MOS)-o	0	0	0	17	0	0	0	0	0	0	0	0	0	0	0	0	0	0	0	0	0	0	0	0	0	0	2	0	0	0	0	0	0	0	0	0	0	0	0	0	1	0	0	0	0	0	1	0	2
23_11(MOS)-a	0	0	0	2	0	0	0	0	0	0	1	0	0	0	0	0	0	0	0	0	1	0	0	0	0	0	0	0	0	0	0	0	0	0	0	0	0	0	0	0	0	0	0	0	0	0	0	0	1
23_11(MOS)-o	0	0	0	88	0	0	0	0	0	0	0	0	0	0	0	0	0	0	0	0	0	0	0	0	0	0	0	0	0	0	0	0	0	0	0	0	0	0	0	0	0	0	0	0	0	0	0	0	0
23_13(MOS)-a	0	0	0	4	0	0	0	0	0	0	0	0	0	0	0	0	0	0	0	0	0	0	3	0	0	0	0	0	0	0	0	0	0	0	0	0	0	0	0	0	0	0	0	0	0	0	0	0	0
23_14(MOS)-a	0	0	0	0	0	0	0	0	0	2	0	0	0	0	0	0	0	0	0	0	0	0	0	0	0	0	0	0	0	0	0	0	0	0	0	0	0	0	0	0	0	0	0	0	0	0	0	0	0
23_14(MOS)-o	0	0	0	3	0	0	0	0	0	1	0	0	0	0	0	0	0	0	1	0	0	0	0	0	0	0	0	0	0	0	0	0	0	0	0	1	0	0	1	0	0	0	0	0	1	0	2	0	2
23_17(MOS)-a	0	0	0	5311	0	0	0	0	0	0	0	0	0	0	0	0	0	0	0	0	0	0	0	0	0	0	0	0	0	0	0	0	0	0	12	0	0	0	0	0	0	0	0	0	0	0	2	0	0
23_17(MOS)-o	0	0	0	55	0	0	0	0	0	0	0	0	0	0	0	0	0	0	1	0	0	0	0	0	0	0	0	0	0	0	0	0	0	0	44	0	0	0	0	0	1	0	0	0	0	0	0	0	1
23_18(MOS)-a	0	0	0	2	0	0	0	0	0	0	0	0	0	0	0	0	0	0	0	0	0	0	0	0	0	0	0	0	0	0	0	0	0	0	0	0	0	0	0	0	0	0	0	0	0	0	1	0	0
23_21(MOS)-a	0	0	0	833	0	0	0	0	0	0	0	0	0	0	0	0	0	0	0	0	0	0	0	0	0	0	0	0	0	0	0	0	0	0	0	0	0	0	0	0	0	0	0	0	0	0	1	0	0
23_21(MOS)-o	0	0	0	4	0	0	1	0	0	1	0	0	0	0	0	0	0	0	0	0	1	1	0	0	1	0	0	0	0	0	0	0	0	0	0	0	0	0	0	0	0	0	0	0	0	0	5	0	0
23_22(MOS)-a	0	0	0	1	0	0	0	0	0	0	0	0	0	0	0	0	0	1	0	0	0	0	0	2	0	0	0	0	0	0	1	0	0	0	0	0	0	0	0	0	6	4	0	0	0	0	6	0	1
23_23(MOS)-a.1	0	0	0	47	0	0	0	0	0	0	0	0	0	0	0	0	0	0	3	0	0	0	2	0	0	10	0	0	0	0	0	0	1	0	0	0	0	0	0	0	2	0	0	0	0	1	2	0	0
23_23(MOS)-a.2	0	0	0	1133	0	1	0	0	0	0	1	0	0	0	0	0	0	0	0	0	0	1	0	0	0	0	0	1	0	0	0	0	0	0	0	1	0	0	0	0	0	1	0	0	0	0	4	0	3
23_23(MOS)-F.2	0	1	0	7631	0	0	0	0	0	0	0	0	0	1	0	0	0	0	0	0	0	0	0	0	0	0	0	0	0	0	0	0	0	0	0	0	0	0	0	0	0	0	0	0	0	0	25	0	1
23_19(TUL)-a	0	0	1	2	0	0	0	0	0	0	0	0	0	0	0	0	0	0	0	0	0	0	0	0	0	0	0	0	0	0	0	0	0	0	0	0	0	0	5	0	0	0	0	0	0	0	0	0	0
[truncated: 60 more columns]

## Sheet: S1 Table list B
sample	Number of reads	Sum length	Average length
23_1(KRA)-a	1212790	163026412	134.4
23_1(KRA)-o	3195100	424200849	132.8
23_2(KRA)-a	15156252	1907282669	125.8
23_2(KRA)-o	4069815	533143161	131
23_3(KRA)-o	2737949	363560364	132.8
23_20(KUR)-a	1303691	172577817	132.4
23_3(MOS)-a	593469	78205631	131.8
23_5(MOS)-a.2	2358088	304750486	129.2
23_5(MOS)-F.1	9703090	1300817483	134.1
23_8(MOS)-a	931948	118012940	126.6
23_8(MOS)-o	1504020	195399023	129.9
23_11(MOS)-a	340983	42449855	124.5
23_11(MOS)-o	757609	93780459	123.8
23_13(MOS)-a	760479	91746627	120.6
23_14(MOS)-a	410466	51837567	126.3
23_14(MOS)-o	930104	112107952	120.5
23_17(MOS)-a	1087316	134114390	123.3
23_17(MOS)-o	1479004	196117518	132.6
23_18(MOS)-a	649882	86210988	132.7
23_21(MOS)-a	777615	97470606	125.3
23_21(MOS)-o	1442044	185377620	128.6
23_22(MOS)-a	2406404	321591633	133.6
23_23(MOS)-a.1	1093851	144526313	132.1
23_23(MOS)-a.2	1882845	225210960	119.6
23_23(MOS)-F.2	2315157	308292093	133.2
23_19(TUL)-a	362999	46826939	129

## Sheet: S1 Table list C
sample	Coronaviridae	Flaviviridae	Retroviridae
23_1(KRA)-a	0	0	0
23_1(KRA)-o	0	0	0
23_2(KRA)-a	27.12	0	2.05
23_2(KRA)-o	0	0	0
23_3(KRA)-o	163.99	0	14.97
23_20(KUR)-a	0	0	0
23_3(MOS)-a	113696	0	0
23_5(MOS)-a.2	0	0	11.03
23_5(MOS)-F.1	21.44	0	2.16
23_8(MOS)-a	0	0	0
23_8(MOS)-o	0	0	0
23_11(MOS)-a	0	0	0
23_11(MOS)-o	116.15	0	0
23_13(MOS)-a	0	0	0
23_14(MOS)-a	0	0	0
23_14(MOS)-o	0	0	0
23_17(MOS)-a	4884.5	0	0
23_17(MOS)-o	37.19	29.75	0
23_18(MOS)-a	0	0	0
23_21(MOS)-a	1071.22	0	0
23_21(MOS)-o	0	0	0
23_22(MOS)-a	0	0	0
23_23(MOS)-a.1	42.97	0	21.94
23_23(MOS)-a.2	601.75	0	0
23_23(MOS)-F.2	3296.1	0	0
23_19(TUL)-a	0	0	0

## Sheet: S1 Table list D
sample	Iridoviridae	Mimiviridae	Phycodnaviridae	Steigviridae	Autographiviridae	Drexlerviridae	Grimontviridae	Herelleviridae	Schitoviridae	Straboviridae	Baculoviridae
23_1(KRA)-a	0	0	0	0	0	33.81	0	0	0	0	0
23_1(KRA)-o	0	0	0	0	0	27.23	0	0	0	0	0
23_2(KRA)-a	0	4.02	1.39	28.7	0	29.23	0	9073.55	0	0	1.45
23_2(KRA)-o	0	0	0	0	0	15.97	0	5462.41	0	0	0
23_3(KRA)-o	0	0	0	0	0	16.07	0	0	0	0	0
23_20(KUR)-a	0	0	0	0	32.22	25.31	0	0	0	213.24	0
23_3(MOS)-a	0	0	0	0	0	0	0	0	0	0	53.92
23_5(MOS)-a.2	0	0	0	0	0	42.83	0	0	0	0	18.66
23_5(MOS)-F.1	2.58	8.04	0	0	3.3	22.98	0	9.89	0	7.11	0
23_8(MOS)-a	0	0	0	0	0	24.68	0	0	0	0	333.71
23_8(MOS)-o	0	0	0	0	0	23.94	0	0	0	0	1003.31
23_11(MOS)-a	0	0	0	0	0	76.25	0	0	0	0	0
23_11(MOS)-o	0	0	0	0	0	0	0	0	0	0	0
23_13(MOS)-a	0	0	0	0	0	88.1	0	0	0	163.06	124.92
23_14(MOS)-a	0	0	0	0	0	80.4	0	0	0	0	0
23_14(MOS)-o	0	0	0	0	0	35.48	0	0	0	0	0
23_17(MOS)-a	0	0	0	0	0	72.66	40.47	0	0	0	0
23_17(MOS)-o	0	0	0	0	0	27.72	16.23	0	0	0	0
23_18(MOS)-a	0	0	0	0	0	49.24	0	0	0	203.11	0
23_21(MOS)-a	0	0	0	0	0	77.16	0	0	30.86	0	60.44
23_21(MOS)-o	0	0	0	0	0	0	0	0	0	0	22.19
23_22(MOS)-a	0	0	0	0	0	21.61	0	0	0	0	15.79
23_23(MOS)-a.1	0	0	0	0	0	30.17	0	0	0	0	267.86
23_23(MOS)-a.2	0	0	0	0	0	21.24	0	111	0	0	0
23_23(MOS)-F.2	0	10.8	0	0	0	18.57	0	0	0	0	0
23_19(TUL)-a	0	0	0	0	0	66.12	0	0	0	0	0
