# Supplementary material for: Combined NGS and proteomics improves viral diagnostics in wildlife: coronaviruses confirmed in hedgehogs
Source: Front Cell Infect Microbiol. 2026 Jul 8;16:1814090. doi: 10.3389/fcimb.2026.1814090 (PMC13388059; doi:10.3389/fcimb.2026.1814090)
Supplement: Supplementary file 3 [file Table2.xlsx]

## Sheet: S2 Table
Samples Info				NGS Data		Assemblies		HPLC-MS/MS
				SRA				PRIDE
Animal	Region	Date	Sample	Accession	BioProject	GenBank	S1 File	RAW file tag	Project
23_1(KRA)	Krasnodar	31.05.2023	23_1(KRA)-a	SAMN50802108	PRJNA1309645	-	-	-	-
			23_1(KRA)-o	SAMN50802109	PRJNA1309645	-	-	-	-
23_2(KRA)	Krasnodar	29.05.2023	23_2(KRA)-o	SAMN50802110	PRJNA1309645	-	-	-	-
			23_2(KRA)-a	SAMN50843299	PRJNA1309645	-	-	-	-
23_3(KRA)	Krasnodar	26.05.2023	23_3(KRA)-o	SAMN50802111	PRJNA1309645	-	-	-	-
23_3(MOS)	Moscow Region	02.07.2023	23_3(MOS)-a	SAMN50802112	PRJNA1309645	Coronaviridae complete genome: Betacoronavirus Erinaceus isolate EriCoV/RU/MOW3/2023 (PV359184.2)	-	EA2634	PXD067983
23_5(MOS)	Moscow Region	03.07.2023	23_5(MOS)-a.2	SAMN50802114	PRJNA1309645	-	Picornaviridae fragments: 23_5_MOS-a.2_EriPic_partials.fasta	EA2636	PXD067983
			23_5(MOS)-F.1	SAMN50802115	PRJNA1309645	Picornaviridae complete genome: Picornaviridae Erinaceus isolate A EriPic/RU/MOW5A/2023 (PX448256); Picornaviridae complete genome: Picornaviridae Erinaceus isolate B EriPic/RU/MOW5B/2023 (PX448257)	Coronaviridae fragments: 23_5_MOS-F.1_EriCov_partials.fasta; Picornaviridae fragments: 23_5_MOS-F.1_EriPic_partials.fasta	EA2637	PXD067983
23_8(MOS)	Moscow Region	05.07.2023	23_8(MOS)-a	SAMN50749912	PRJNA1309645	-	-	-	-
			23_8(MOS)-o	SAMN50749913	PRJNA1309645	-	-	-	-
23_11(MOS)	Moscow	09.06.2023	23_11(MOS)-a	SAMN50749914	PRJNA1309645	-	-	-	-
			23_11(MOS)-o	SAMN50749915	PRJNA1309645	-	-	-	-
23_13(MOS)	Moscow	22.06.2023	23_13(MOS)-a	SAMN50749916	PRJNA1309645	-	-	-	-
23_14(MOS)	Moscow	02.05.2023	23_14(MOS)-a	SAMN50749917	PRJNA1309645	-	-	-	-
			23_14(MOS)-o	SAMN50749918	PRJNA1309645	-	-	-	-
23_17(MOS)	Moscow Region	17.08.2023	23_17(MOS)-a	SAMN50749919	PRJNA1309645	Coronaviridae complete genome: Betacoronavirus Erinaceus isolate EriCoV/RU/MOW17/2023 (PV359182.2)	Flaviviridae fragments: 23_17_MOS-a_EriFlav_partials.fasta	EA2639	PXD067983
			23_17(MOS)-o	SAMN50749920	PRJNA1309645	-	Flaviviridae fragments: 23_17_MOS-o_EriFlav_partials.fasta	EA2638	PXD067983
23_18(MOS)	Moscow Region	23.07.2023	23_18(MOS)-a	SAMN50774193	PRJNA1309645	-	Astroviridae fragment: 23_18_MOS-a_EriAst_partial.fasta	EA2640	PXD067983
23_19(TUL)	Tula	10.08.2023	23_19(TUL)-a	SAMN50774194	PRJNA1309645	-	-	-	-
23_20(KUR)	Kursk	21.06.2023	23_20(KUR)-a	SAMN50774195	PRJNA1309645	-	-	-	-
23_21(MOS)	Moscow	09.06.2023	23_21(MOS)-o	SAMN50774196	PRJNA1309645	-	-	-	-
			23_21(MOS)-a	SAMN50774197	PRJNA1309645	-	-	-	-
23_22(MOS)	Moscow	16.06.2023	23_22(MOS)-a	SAMN50774198	PRJNA1309645	-	-	-	-
23_23(MOS)	Moscow Region	09.07.2023	23_23(MOS)-a.1	SAMN50774199	PRJNA1309645	-	Picornaviridae fragments: 23_23_MOS-a.1_EriPic_partials.fasta	EA2641	PXD067983
			23_23(MOS)-a.2	SAMN50774200	PRJNA1309645	-	-	EA2642	PXD067983
			23_23(MOS)-F.2	SAMN50774201	PRJNA1309645	Coronaviridae complete genome: Betacoronavirus Erinaceus isolate EriCoV/RU/MOW23/2023 (PV359183.2)	-	EA2643	PXD067983
